# Supplementary material for: Simultaneous fitting of real-time PCR data with efficiency of amplification modeled as Gaussian function of target fluorescence
Source: BMC Bioinformatics. 2008 Feb 12;9:95. doi: 10.1186/1471-2105-9-95 (PMC2276494; doi:10.1186/1471-2105-9-95)
Supplement: Additional file 2 — Function EAv. Function called from SimFitEAv to be used as pro Fit (Quantum Soft, Switzerland) plug-in. [file 1471-2105-9-95-S2.txt]

function EAv(amp,f0,b,m,os:real);

var
  fp, fpold, fpp: real;
  i, j: integer;
  

begin
   
  fp:= f0;
  
  i := 1;
 
  repeat          
         {es gilt: ea = fp/fpold
                   ea = 1 + amp / exp(fp^2/b)
           ===>>   fpold * amp / exp(fp^2/b) + fpold - fp = 0         
         
           ===>>>  Lšsen mit Newton-Iteration}
         
    fpold := fp;
   
   
    fp := amp * fpold; {mit f0 < 1 guter NŠherungswert fŸr Nullstelle;
                        etwas zu gro§!}   
    j := 1;
    repeat
      fp := fp - (fpold * amp / exp(fp^2/b) + fpold - fp) / (-fpold * amp /exp(fp^2/b) * 2/b * fp - 1);
     
      j := j + 1;
    until j > 8;    
         
    i:= i + 1;
  until i > x; 
 
  y := fp + m*x + os;      
end;
