# Supplementary material for: Simultaneous fitting of real-time PCR data with efficiency of amplification modeled as Gaussian function of target fluorescence
Source: BMC Bioinformatics. 2008 Feb 12;9:95. doi: 10.1186/1471-2105-9-95 (PMC2276494; doi:10.1186/1471-2105-9-95)
Supplement: Additional file 3 — Function EAvPeak. Function called from SimFitEAv to be used as pro Fit (Quantum Soft, Switzerland) plug-in. [file 1471-2105-9-95-S3.txt]

function EAvPeak(amp,f0,b,bg:real);

var
  fp, fpold: real;
  i, j: integer;
  

begin
   
  fp:= f0;
  
  i := 1;
 
  repeat
    fpold := fp;
    j := 1;
    fp := amp * fpold; {mit f0 < 1 guter NŠherungswert fŸr Nullstelle;
                       etwas zu gro§!}      
    repeat
      fp := fp - (fpold * amp / exp(fp^2/b) + fpold - fp) / (-fpold * amp /exp(fp^2/b) * 2/b * fp - 1);
     
      j := j + 1;
    until j > 8;
   
    i:= i + 1;
 
  until i > x; 
 
  y := fp - fpold + bg; {dF = Steigung am letzten Punkt berechnen; konstanter Background hinzu}      
end;
