# Supplementary material for: Simultaneous fitting of real-time PCR data with efficiency of amplification modeled as Gaussian function of target fluorescence
Source: BMC Bioinformatics. 2008 Feb 12;9:95. doi: 10.1186/1471-2105-9-95 (PMC2276494; doi:10.1186/1471-2105-9-95)
Supplement: Additional file 4 — Function M16EAv. Function called from SimFitEAv to be used as pro Fit (Quantum Soft, Switzerland) plug-in. [file 1471-2105-9-95-S4.txt]

function M16EAv;

inputs
  a[1] := 1.0, active, 'b1';
  a[2] := 1.0, active, 'b2';
  a[3] := 1.0, active, 'b3';
  a[4] := 1.0, active, 'b4';
  a[5] := 1.0, active, 'b5';
  a[6] := 1.0, active, 'b6';
  a[7] := 1.0, active, 'b7';
  a[8] := 1.0, active, 'b8';
  a[9] := 1.0, active, 'b9';
  a[10] := 1.0, active, 'b10';
  a[11] := 1.0, active, 'b11';
  a[12] := 1.0, active, 'b12';
  a[13] := 1.0, active, 'b13';
  a[14] := 1.0, active, 'b14';
  a[15] := 1.0, active, 'b15';
  a[16] := 1.0, active, 'b16';

  a[17] := 1.0, active, 'F1';
  a[18] := 1.0, active, 'F2';
  a[19] := 1.0, active, 'F3';
  a[20] := 1.0, active, 'F4';
  a[21] := 1.0, active, 'F5';
  a[22] := 1.0, active, 'F6';
  a[23] := 1.0, active, 'F7';
  a[24] := 1.0, active, 'F8';
  a[25] := 1.0, active, 'F9';
  a[26] := 1.0, active, 'F10';
  a[27] := 1.0, active, 'F11';
  a[28] := 1.0, active, 'F12';
  a[29] := 1.0, active, 'F13';
  a[30] := 1.0, active, 'F14';
  a[31] := 1.0, active, 'F15';
  a[32] := 1.0, active, 'F16';

  a[33] := 1.8, active, 'EA';

var
  fp, b, xc, fpold: real;
  i, j: integer;
  
begin

  {aus x Kurvennummer bestimmen: 1...16}
  
  i := 1;
  xc := x;
  while xc > 50 do
    begin
      xc := xc - 50;
      i := i + 1;
    end;  
  b:= a[i];  
  fp:= a[16 + i];
      
  i := 1;
 
  repeat
    fpold := fp;
    j := 1;
    fp := a[33] * fpold; {Startwert f�r Nullstelle f�r Newton-Iteration}   
    repeat
      fp := fp - (fpold * a[33] / exp(fp^2/b) + fpold - fp) / (-fpold * a[33] /exp(fp^2/b) * 2/b * fp - 1);
      j := j + 1;
    until j > 8;    

    i:= i + 1;
 
  until i > xc; 
 
  y := fp;      
end;
