# Supplementary material for: Simultaneous fitting of real-time PCR data with efficiency of amplification modeled as Gaussian function of target fluorescence
Source: BMC Bioinformatics. 2008 Feb 12;9:95. doi: 10.1186/1471-2105-9-95 (PMC2276494; doi:10.1186/1471-2105-9-95)
Supplement: Additional file 5 — Original raw data. Excel file with raw fluorescence and cycle data exported from LightCycler. [file 1471-2105-9-95-S5.xls]

## Sheet: SLC6A14r
	SLC6A14r		SLC6A14r 1:4		SLC6A14r 1:16		SLC6A14r 1:64		SLC6A14r 1:256		SLC6A14r		SLC6A14r 1:4		SLC6A14r 1:16		SLC6A14 1:64		SLC6A14r 1:256		SLC6A14r		SLC6A14r 1:4		SLC6A14r 1:16		SLC6A14r 1:64		SLC6A14r 1:256
	Cycles	F1/F3	Cycles	F1/F3	Cycles	F1/F3	Cycles	F1/F3	Cycles	F1/F3	Cycles	F1/F3	Cycles	F1/F3	Cycles	F1/F3	Cycles	F1/F3	Cycles	F1/F3	Cycles	F1/F3	Cycles	F1/F3	Cycles	F1/F3	Cycles	F1/F3	Cycles	F1/F3
	1	2.99592	1	2.93824	1	3.06968	1	2.78429	1	2.81567	1	2.96126	1	2.92933	1	2.80145	1	2.82542	1	2.79575	1	2.86622	1	2.94366	1	2.72575	1	2.76667	1	2.84233
	2	2.98715	2	2.97263	2	3.07056	2	2.79848	2	2.81363	2	2.97685	2	2.93819	2	2.79771	2	2.81426	2	2.77715	2	2.8641	2	2.94851	2	2.76001	2	2.78324	2	2.84724
	3	2.99917	3	2.98314	3	3.08305	3	2.79015	3	2.81047	3	2.98178	3	2.9542	3	2.81348	3	2.79954	3	2.76229	3	2.85932	3	2.97001	3	2.72416	3	2.78327	3	2.8514
	4	3.00106	4	2.99009	4	3.07648	4	2.78925	4	2.81618	4	2.96432	4	2.94593	4	2.81552	4	2.82722	4	2.78414	4	2.86536	4	2.96127	4	2.7475	4	2.78477	4	2.851
	5	2.98305	5	2.9805	5	3.08175	5	2.80851	5	2.79611	5	2.97213	5	2.93745	5	2.81655	5	2.82511	5	2.77787	5	2.87491	5	2.95325	5	2.76304	5	2.79035	5	2.86005
	6	2.9819	6	2.99764	6	3.08133	6	2.80355	6	2.82306	6	2.97674	6	2.94759	6	2.80439	6	2.83886	6	2.74789	6	2.8738	6	2.9432	6	2.76651	6	2.7837	6	2.84653
	7	3.01459	7	2.97852	7	3.10051	7	2.79761	7	2.79867	7	2.98442	7	2.9523	7	2.81901	7	2.84863	7	2.77392	7	2.87004	7	2.96093	7	2.74503	7	2.78607	7	2.86173
	8	2.98431	8	2.98204	8	3.0779	8	2.79531	8	2.8111	8	2.97788	8	2.93096	8	2.78683	8	2.83904	8	2.77143	8	2.86787	8	2.93808	8	2.7346	8	2.79449	8	2.87194
	9	2.98408	9	2.96986	9	3.06789	9	2.78298	9	2.81339	9	2.96456	9	2.92375	9	2.79648	9	2.84497	9	2.76831	9	2.86699	9	2.95079	9	2.73469	9	2.7987	9	2.85508
	10	2.99369	10	2.97239	10	3.0774	10	2.79292	10	2.81244	10	2.99191	10	2.95135	10	2.79997	10	2.84621	10	2.78684	10	2.84149	10	2.93248	10	2.73256	10	2.78358	10	2.85572
	11	2.99161	11	2.98738	11	3.07732	11	2.78486	11	2.82451	11	2.97231	11	2.93935	11	2.80573	11	2.82986	11	2.7842	11	2.86157	11	2.85476	11	2.73167	11	2.78514	11	2.86153
	12	2.99533	12	2.97773	12	3.05645	12	2.77811	12	2.80646	12	2.97279	12	2.95198	12	2.80814	12	2.83263	12	2.77637	12	2.85773	12	2.88768	12	2.70238	12	2.76979	12	2.85331
	13	2.96494	13	2.94054	13	3.07826	13	2.78385	13	2.8226	13	2.9441	13	2.93241	13	2.77947	13	2.7956	13	2.76292	13	2.85399	13	2.91747	13	2.72907	13	2.76225	13	2.83311
	14	2.95902	14	2.92912	14	3.04093	14	2.7915	14	2.80302	14	2.95027	14	2.92309	14	2.81996	14	2.83379	14	2.76253	14	2.84576	14	2.92674	14	2.73899	14	2.77065	14	2.82549
	15	2.97401	15	2.96555	15	3.05593	15	2.77774	15	2.80848	15	2.93982	15	2.91364	15	2.80985	15	2.81769	15	2.75335	15	2.86304	15	2.92852	15	2.72181	15	2.78382	15	2.84413
	16	2.9788	16	2.95037	16	3.04403	16	2.79558	16	2.80791	16	2.9441	16	2.92225	16	2.77485	16	2.8236	16	2.7635	16	2.84557	16	2.9309	16	2.7427	16	2.78639	16	2.82952
	17	2.98496	17	2.94516	17	3.05067	17	2.76275	17	2.79185	17	2.98687	17	2.91059	17	2.77326	17	2.81618	17	2.75644	17	2.84194	17	2.93969	17	2.71155	17	2.76308	17	2.82822
	18	2.96097	18	2.93424	18	3.03528	18	2.77312	18	2.7738	18	2.95127	18	2.89584	18	2.78495	18	2.79661	18	2.73024	18	2.8304	18	2.89921	18	2.71815	18	2.76153	18	2.80664
	19	2.98258	19	2.93052	19	3.03414	19	2.76038	19	2.78942	19	2.95529	19	2.89549	19	2.77067	19	2.81155	19	2.74533	19	2.8198	19	2.9047	19	2.71546	19	2.76269	19	2.81198
	20	2.97276	20	2.96578	20	3.05272	20	2.78332	20	2.78198	20	2.95511	20	2.9102	20	2.77552	20	2.81921	20	2.75513	20	2.85713	20	2.91456	20	2.6971	20	2.76098	20	2.82752
	21	2.98322	21	2.95037	21	3.05867	21	2.74373	21	2.76563	21	2.97323	21	2.89949	21	2.77565	21	2.77643	21	2.72633	21	2.87828	21	2.90923	21	2.71594	21	2.75905	21	2.8039
	22	3.01371	22	2.9494	22	3.03315	22	2.76122	22	2.77772	22	2.98481	22	2.8945	22	2.76649	22	2.78173	22	2.71581	22	2.90416	22	2.91301	22	2.70886	22	2.72342	22	2.79835
	23	3.0659	23	2.92819	23	3.01272	23	2.74426	23	2.75865	23	3.05714	23	2.89748	23	2.75645	23	2.79649	23	2.72959	23	2.96744	23	2.91897	23	2.69925	23	2.74266	23	2.78309
	24	3.21359	24	2.9693	24	3.02466	24	2.75489	24	2.74593	24	3.20742	24	2.94021	24	2.778	24	2.78816	24	2.71624	24	3.10454	24	2.9623	24	2.71311	24	2.75348	24	2.79055
	25	3.40844	25	3.0236	25	3.04007	25	2.76635	25	2.77212	25	3.39316	25	2.96161	25	2.77232	25	2.79445	25	2.70649	25	3.30501	25	3.02042	25	2.7032	25	2.73926	25	2.79487
	26	3.77242	26	3.13713	26	3.03182	26	2.75325	26	2.75178	26	3.75926	26	3.07016	26	2.79809	26	2.77705	26	2.7261	26	3.69783	26	3.12115	26	2.74142	26	2.75841	26	2.77891
	27	4.32109	27	3.29595	27	3.07024	27	2.75844	27	2.7584	27	4.29955	27	3.22001	27	2.81828	27	2.78322	27	2.73377	27	4.22282	27	3.31281	27	2.74138	27	2.74708	27	2.81891
	28	4.99211	28	3.60783	28	3.09217	28	2.78089	28	2.75958	28	4.98833	28	3.56063	28	2.92313	28	2.79715	28	2.73363	28	4.93416	28	3.62304	28	2.83435	28	2.77368	28	2.79553
	29	5.72921	29	4.1094	29	3.15395	29	2.78624	29	2.7616	29	5.65933	29	4.01126	29	3.02961	29	2.84807	29	2.72117	29	5.62278	29	4.12986	29	2.96767	29	2.80223	29	2.78907
	30	6.34541	30	4.81187	30	3.31053	30	2.8589	30	2.77384	30	6.30008	30	4.69733	30	3.29641	30	2.89837	30	2.72838	30	6.22279	30	4.78349	30	3.18426	30	2.83984	30	2.81105
	31	6.84976	31	5.62641	31	3.58822	31	2.98103	31	2.79645	31	6.69489	31	5.41698	31	3.73254	31	3.06437	31	2.74653	31	6.64031	31	5.46546	31	3.58372	31	2.94189	31	2.8676
	32	7.17964	32	6.41792	32	3.96296	32	3.16665	32	2.84602	32	7.08586	32	6.0323	32	4.41525	32	3.28652	32	2.77721	32	6.95237	32	6.00969	32	4.15944	32	3.18645	32	2.92552
	33	7.47476	33	6.97789	33	4.43433	33	3.54986	33	2.95444	33	7.32758	33	6.50253	33	5.18809	33	3.67858	33	2.83963	33	7.2083	33	6.54838	33	4.85429	33	3.51134	33	3.03024
	34	7.67167	34	7.46038	34	4.85485	34	4.15225	34	3.12993	34	7.49409	34	6.91727	34	5.95456	34	4.30929	34	2.9692	34	7.39231	34	6.87612	34	5.50023	34	4.10143	34	3.24618
	35	7.80388	35	7.65977	35	5.24078	35	4.90582	35	3.45575	35	7.61135	35	7.11705	35	6.45835	35	5.05649	35	3.24046	35	7.54704	35	7.05385	35	5.95404	35	4.84647	35	3.61924
	36	7.91081	36	7.94544	36	5.44432	36	5.73857	36	4.02527	36	7.72785	36	7.35605	36	6.90631	36	5.87214	36	3.63311	36	7.68664	36	7.2733	36	6.30003	36	5.59502	36	4.1714
	37	7.96677	37	8.04027	37	5.65893	37	6.38028	37	4.77477	37	7.8006	37	7.46957	37	7.21327	37	6.41761	37	4.27901	37	7.70888	37	7.41219	37	6.62808	37	6.13193	37	4.87868
	38	7.93156	38	8.19918	38	5.81623	38	6.88621	38	5.62543	38	7.84179	38	7.6098	38	7.37786	38	6.8434	38	5.01114	38	7.79901	38	7.55664	38	6.85619	38	6.54706	38	5.53512
	39	8.05372	39	8.26314	39	5.97371	39	7.27031	39	6.31917	39	7.93446	39	7.71108	39	7.50754	39	7.17874	39	5.74006	39	7.81346	39	7.62701	39	6.99397	39	6.88857	39	6.11064
	40	8.04122	40	8.35205	40	6.02687	40	7.46241	40	6.77424	40	7.93926	40	7.73593	40	7.63041	40	7.39786	40	6.24989	40	7.8364	40	7.70388	40	7.15659	40	7.04602	40	6.48798
	41	8.04458	41	8.37712	41	6.15995	41	7.64616	41	7.08348	41	7.94265	41	7.80775	41	7.71138	41	7.49777	41	6.65134	41	7.88072	41	7.73378	41	7.1933	41	7.27119	41	6.82075
	42	7.99274	42	8.44584	42	6.21536	42	7.82167	42	7.29653	42	7.9501	42	7.8433	42	7.81447	42	7.66291	42	6.93252	42	7.83457	42	7.78559	42	7.31982	42	7.35917	42	7.03797
	43	8.05203	43	8.44307	43	6.33366	43	7.95291	43	7.48158	43	7.98276	43	7.87315	43	7.8788	43	7.76281	43	7.12673	43	7.84749	43	7.80425	43	7.38957	43	7.5231	43	7.16574
	44	7.96237	44	8.47346	44	6.33992	44	7.98908	44	7.59656	44	7.89583	44	7.88184	44	7.89663	44	7.91155	44	7.25103	44	7.85587	44	7.91148	44	7.45464	44	7.56289	44	7.31823
	45	7.96913	45	8.43784	45	6.37307	45	8.00545	45	7.72385	45	7.90439	45	7.90981	45	7.92987	45	7.94105	45	7.39899	45	7.87318	45	7.94419	45	7.51097	45	7.67074	45	7.37508

## Sheet: SLC22A13h
		SLC22A13h_Niere		SLC22A13h_Niere_1:4		SLC22A13h_Niere_1:16		SLC22A13h_Niere_1:64		SLC22A13h_Niere_1:256		SLC22A13h_Niere		SLC22A13h_Niere_1:4		SLC22A13h_Niere_1:16		SLC22A13h_Niere_1:64		SLC22A13h_Niere_1:256		SLC22A13h_Niere		SLC22A13h_Niere_1:4		SLC22A13h_Niere_1:16		SLC22A13h_Niere_1:64		SLC22A13h_Niere_1:256
		Cycles	F1/F3	Cycles	F1/F3	Cycles	F1/F3	Cycles	F1/F3	Cycles	F1/F3	Cycles	F1/F3	Cycles	F1/F3	Cycles	F1/F3	Cycles	F1/F3	Cycles	F1/F3	Cycles	F1/F3	Cycles	F1/F3	Cycles	F1/F3	Cycles	F1/F3	Cycles	F1/F3
		1	5.61115	1	5.40614	1	5.41215	1	5.37612	1	5.33193	1	5.6717	1	5.39549	1	5.42711	1	5.34717	1	5.34209	1	5.71957	1	5.57157	1	5.32968	1	5.36526	1	5.35501
		2	5.62835	2	5.4378	2	5.41579	2	5.40379	2	5.3588	2	5.70459	2	5.40764	2	5.46489	2	5.40339	2	5.38246	2	5.75112	2	5.57135	2	5.38443	2	5.40615	2	5.42951
		3	5.64393	3	5.47203	3	5.41825	3	5.40914	3	5.39387	3	5.73773	3	5.42503	3	5.45402	3	5.43534	3	5.40442	3	5.81839	3	5.60627	3	5.3987	3	5.41365	3	5.4499
		4	5.67811	4	5.49648	4	5.45854	4	5.41421	4	5.3925	4	5.73325	4	5.45657	4	5.43723	4	5.4213	4	5.43793	4	5.8127	4	5.59963	4	5.40188	4	5.42248	4	5.45288
		5	5.68175	5	5.52462	5	5.46578	5	5.41329	5	5.40406	5	5.76165	5	5.4494	5	5.48026	5	5.43239	5	5.41427	5	5.81063	5	5.62961	5	5.38373	5	5.41637	5	5.47209
		6	5.67679	6	5.49844	6	5.44908	6	5.44023	6	5.37469	6	5.73919	6	5.44768	6	5.48326	6	5.3984	6	5.43112	6	5.85239	6	5.61038	6	5.41947	6	5.43554	6	5.48867
		7	5.68581	7	5.53549	7	5.48867	7	5.44583	7	5.4122	7	5.74452	7	5.46519	7	5.50932	7	5.43735	7	5.4634	7	5.84271	7	5.64896	7	5.43849	7	5.42196	7	5.47176
		8	5.68234	8	5.51795	8	5.4682	8	5.46942	8	5.40227	8	5.73952	8	5.49344	8	5.51843	8	5.44253	8	5.42116	8	5.85065	8	5.65988	8	5.43818	8	5.456	8	5.4749
		9	5.7035	9	5.5144	9	5.45473	9	5.4557	9	5.4163	9	5.74615	9	5.45817	9	5.52431	9	5.4538	9	5.44449	9	5.8256	9	5.67426	9	5.43512	9	5.42573	9	5.46928
		10	5.66822	10	5.52502	10	5.48887	10	5.46777	10	5.41422	10	5.73985	10	5.47025	10	5.50847	10	5.4663	10	5.45835	10	5.85578	10	5.65858	10	5.44546	10	5.45474	10	5.50139
		11	5.67679	11	5.51633	11	5.47442	11	5.44603	11	5.42664	11	5.76402	11	5.47196	11	5.50492	11	5.46259	11	5.47694	11	5.8238	11	5.62797	11	5.42822	11	5.44327	11	5.45687
		12	5.70198	12	5.52322	12	5.47172	12	5.45069	12	5.40679	12	5.76402	12	5.481	12	5.4917	12	5.4486	12	5.48079	12	5.83735	12	5.62285	12	5.44705	12	5.45363	12	5.49552
		13	5.72356	13	5.5213	13	5.46326	13	5.44055	13	5.41133	13	5.76908	13	5.48298	13	5.52794	13	5.4524	13	5.48656	13	5.85815	13	5.68868	13	5.4317	13	5.43851	13	5.48218
		14	5.68936	14	5.5284	14	5.48477	14	5.43849	14	5.38419	14	5.73561	14	5.47234	14	5.49647	14	5.44146	14	5.45812	14	5.85623	14	5.63148	14	5.43156	14	5.43768	14	5.49407
		15	5.70579	15	5.53905	15	5.47323	15	5.44047	15	5.40226	15	5.7556	15	5.47225	15	5.50953	15	5.44928	15	5.47228	15	5.81997	15	5.66886	15	5.4351	15	5.42744	15	5.48925
		16	5.70761	16	5.50737	16	5.48991	16	5.44172	16	5.4104	16	5.73938	16	5.45998	16	5.48172	16	5.4768	16	5.45302	16	5.8407	16	5.64913	16	5.47332	16	5.45568	16	5.48016
		17	5.69282	17	5.53375	17	5.47978	17	5.45023	17	5.42436	17	5.75718	17	5.47403	17	5.5221	17	5.45836	17	5.46156	17	5.85775	17	5.6667	17	5.43835	17	5.46181	17	5.45342
		18	5.70054	18	5.53199	18	5.50485	18	5.4605	18	5.43169	18	5.77926	18	5.46337	18	5.50957	18	5.45693	18	5.47643	18	5.84419	18	5.6479	18	5.42968	18	5.4418	18	5.4601
		19	5.74394	19	5.5373	19	5.46012	19	5.44039	19	5.4277	19	5.81629	19	5.48607	19	5.50592	19	5.47028	19	5.45669	19	5.87349	19	5.63549	19	5.43335	19	5.42043	19	5.45527
		20	5.78595	20	5.55685	20	5.47038	20	5.46596	20	5.41166	20	5.88153	20	5.51781	20	5.49035	20	5.46396	20	5.48463	20	6.00104	20	5.673	20	5.46636	20	5.45654	20	5.49925
		21	5.9473	21	5.60335	21	5.46678	21	5.45585	21	5.38419	21	6.03177	21	5.53899	21	5.52266	21	5.46179	21	5.45432	21	6.11711	21	5.7234	21	5.44913	21	5.42411	21	5.46317
		22	6.15718	22	5.66206	22	5.50228	22	5.48131	22	5.38682	22	6.27914	22	5.62224	22	5.53193	22	5.4627	22	5.46092	22	6.384	22	5.76106	22	5.43704	22	5.44335	22	5.47858
		23	6.56521	23	5.79074	23	5.51881	23	5.46434	23	5.41271	23	6.7357	23	5.73815	23	5.55503	23	5.45311	23	5.46035	23	6.75419	23	5.89959	23	5.46153	23	5.40834	23	5.45908
		24	7.15714	24	5.98785	24	5.57881	24	5.46795	24	5.40098	24	7.29886	24	5.96577	24	5.62543	24	5.47859	24	5.44525	24	7.32163	24	6.11058	24	5.5311	24	5.45894	24	5.47895
		25	7.80507	25	6.36199	25	5.67922	25	5.51972	25	5.45314	25	8.04208	25	6.36404	25	5.76084	25	5.51227	25	5.46711	25	7.93664	25	6.49571	25	5.63696	25	5.4839	25	5.47111
		26	8.48345	26	6.87608	26	5.89578	26	5.5824	26	5.43202	26	8.72221	26	6.84388	26	5.92049	26	5.61483	26	5.50557	26	8.53783	26	6.92604	26	5.86315	26	5.55268	26	5.48494
		27	9.0582	27	7.41344	27	6.20013	27	5.65224	27	5.49107	27	9.30418	27	7.35177	27	6.21763	27	5.70081	27	5.48024	27	9.06131	27	7.39709	27	6.1347	27	5.6497	27	5.50477
		28	9.49216	28	7.92586	28	6.60485	28	5.86349	28	5.49822	28	9.74406	28	7.83084	28	6.51822	28	5.86681	28	5.55269	28	9.48932	28	7.81463	28	6.53839	28	5.85176	28	5.57088
		29	9.86768	29	8.42832	29	7.03129	29	6.14269	29	5.641	29	10.1137	29	8.25914	29	6.93989	29	6.17097	29	5.63963	29	9.85178	29	8.26527	29	6.95377	29	6.12694	29	5.6658
		30	10.1838	30	8.82211	30	7.52517	30	6.51452	30	5.81809	30	10.4494	30	8.61972	30	7.34723	30	6.50222	30	5.8366	30	10.126	30	8.59199	30	7.39701	30	6.49499	30	5.86411
		31	10.4339	31	9.15011	31	7.92824	31	6.87675	31	6.09589	31	10.6951	31	8.89639	31	7.67688	31	6.89635	31	6.07389	31	10.3155	31	8.87774	31	7.73989	31	6.79388	31	6.10894
		32	10.6521	32	9.38902	32	8.25754	32	7.19454	32	6.41303	32	10.9199	32	9.0962	32	7.94826	32	7.2625	32	6.38068	32	10.5192	32	9.05185	32	8.05815	32	7.09751	32	6.42781
		33	10.8853	33	9.61147	33	8.51569	33	7.49948	33	6.76048	33	11.1512	33	9.34748	33	8.1711	33	7.5012	33	6.69132	33	10.6893	33	9.29841	33	8.30202	33	7.41396	33	6.77513
		34	11.0278	34	9.8154	34	8.78405	34	7.76074	34	7.0985	34	11.3212	34	9.50139	34	8.33102	34	7.78681	34	6.99083	34	10.9101	34	9.40507	34	8.5664	34	7.65097	34	7.10732
		35	11.2671	35	10.0222	35	8.96464	35	7.92589	35	7.35146	35	11.5188	35	9.64332	35	8.59784	35	8.06341	35	7.2026	35	11.0243	35	9.55555	35	8.70417	35	7.80651	35	7.38358
		36	11.3972	36	10.1617	36	9.16873	36	8.18931	36	7.55625	36	11.6272	36	9.86338	36	8.70876	36	8.2004	36	7.40696	36	11.1977	36	9.72901	36	8.9396	36	8.02027	36	7.6387
		37	11.5491	37	10.3557	37	9.31491	37	8.30667	37	7.75766	37	11.7588	37	9.93726	37	8.84927	37	8.39965	37	7.57892	37	11.3117	37	9.86492	37	9.02079	37	8.16743	37	7.83412
		38	11.7034	38	10.4843	38	9.48533	38	8.49868	38	7.92028	38	11.8868	38	10.101	38	9.04892	38	8.52377	38	7.729	38	11.4762	38	10.0055	38	9.20482	38	8.32647	38	8.00426
		39	11.8046	39	10.65	39	9.62677	39	8.65581	39	8.11761	39	12.03	39	10.2241	39	9.18099	39	8.66764	39	7.90845	39	11.595	39	10.1481	39	9.31399	39	8.45851	39	8.16174
		40	11.9058	40	10.7489	40	9.82057	40	8.81833	40	8.23683	40	12.1042	40	10.304	40	9.2912	40	8.81144	40	8.0348	40	11.7097	40	10.2508	40	9.46306	40	8.56589	40	8.28888
		41	12.0451	41	10.8887	41	9.90276	41	8.9351	41	8.38875	41	12.1883	41	10.4385	41	9.45243	41	8.98899	41	8.14948	41	11.7049	41	10.3103	41	9.55981	41	8.70275	41	8.4295
		42	12.111	42	10.9607	42	10.0322	42	9.01048	42	8.5005	42	12.2926	42	10.5246	42	9.50651	42	9.06513	42	8.29741	42	11.8783	42	10.4038	42	9.68369	42	8.81033	42	8.57222
		43	12.173	43	11.1032	43	10.0918	43	9.12391	43	8.63637	43	12.473	43	10.6651	43	9.63662	43	9.23578	43	8.41956	43	11.9233	43	10.5468	43	9.77031	43	8.94174	43	8.71011
		44	12.26	44	11.172	44	10.1997	44	9.21015	44	8.72696	44	12.5039	44	10.7206	44	9.65906	44	9.30464	44	8.54666	44	12.0283	44	10.6243	44	9.90036	44	9.02634	44	8.84408
		45	12.3745	45	11.3282	45	10.3509	45	9.36961	45	8.82664	45	12.5888	45	10.8019	45	9.79782	45	9.39244	45	8.59214	45	12.1112	45	10.7257	45	9.94531	45	9.12425	45	8.92731

## Sheet: EMTp
	EMTp		EMTp 1:4		EMTp 1:16		EMTp 1:64		EMTp 1:256		EMTp		EMTp 1:4		EMTp 1:16		EMTp 1:64		EMTp 1:256		EMTp		EMTp 1:4		EMTp 1:16		EMTp 1:64		EMTp 1:256
	Cycles	F1/F3	Cycles	F1/F3	Cycles	F1/F3	Cycles	F1/F3	Cycles	F1/F3	Cycles	F1/F3	Cycles	F1/F3	Cycles	F1/F3	Cycles	F1/F3	Cycles	F1/F3	Cycles	F1/F3	Cycles	F1/F3	Cycles	F1/F3	Cycles	F1/F3	Cycles	F1/F3
	1	1.95586	1	1.95874	1	1.96553	1	1.91885	1	1.9637	1	1.97282	1	1.9814	1	1.98945	1	1.98783	1	1.97687	1	2.00342	1	2.01143	1	2.03043	1	2.00761	1	2.05014
	2	1.96714	2	1.9775	2	1.96599	2	1.92018	2	1.98026	2	1.99087	2	1.99537	2	2.00068	2	2.00398	2	1.99933	2	2.00876	2	2.00386	2	2.04081	2	2.02043	2	2.06877
	3	1.9689	3	1.99623	3	1.98558	3	1.9124	3	1.98466	3	1.99114	3	1.98595	3	2.00703	3	2.00497	3	2.00495	3	2.01264	3	2.01796	3	2.05276	3	2.02746	3	2.06663
	4	1.97756	4	1.9824	4	1.98741	4	1.9184	4	1.97355	4	1.98785	4	2.00052	4	2.01716	4	2.02406	4	1.99111	4	2.02546	4	2.02189	4	2.04984	4	2.02543	4	2.07553
	5	1.9908	5	2.00087	5	1.98782	5	1.92044	5	1.98621	5	2.01175	5	2.01204	5	2.01628	5	2.02447	5	2.00247	5	2.02745	5	2.0315	5	2.05164	5	2.0376	5	2.08186
	6	1.99843	6	1.99668	6	1.9852	6	1.91404	6	1.98749	6	2.00852	6	2.00774	6	2.02089	6	2.03365	6	2.01922	6	2.03262	6	2.02219	6	2.06181	6	2.04517	6	2.08683
	7	1.98731	7	1.99192	7	1.98248	7	1.91208	7	1.98849	7	2.00089	7	1.99599	7	2.03131	7	2.03798	7	2.00244	7	2.02593	7	2.02338	7	2.07357	7	2.0413	7	2.08146
	8	2.00671	8	2.00474	8	1.99696	8	1.91537	8	1.98156	8	2.01507	8	2.00698	8	2.02969	8	2.024	8	1.99699	8	2.03087	8	2.03835	8	2.06089	8	2.04698	8	2.10188
	9	2.01739	9	2.00845	9	1.99557	9	1.92451	9	1.98263	9	2.0291	9	2.02484	9	2.03099	9	2.03357	9	2.01041	9	2.04658	9	2.02673	9	2.06554	9	2.03883	9	2.10847
	10	2.04036	10	2.01487	10	1.99598	10	1.92197	10	1.99098	10	2.04282	10	2.02205	10	2.03178	10	2.03527	10	2.00977	10	2.06338	10	2.03943	10	2.05849	10	2.05189	10	2.10217
	11	2.06509	11	2.03068	11	2.00213	11	1.92134	11	2.01142	11	2.08258	11	2.03701	11	2.04709	11	2.0246	11	2.00448	11	2.10104	11	2.0506	11	2.08625	11	2.0613	11	2.10439
	12	2.11869	12	2.04032	12	2.00962	12	1.91112	12	2.00146	12	2.12474	12	2.04334	12	2.05023	12	2.02759	12	2.01309	12	2.17874	12	2.08756	12	2.09502	12	2.04726	12	2.09598
	13	2.2301	13	2.06501	13	2.01456	13	1.91955	13	1.99837	13	2.25906	13	2.08632	13	2.04482	13	2.03138	13	2.00958	13	2.29169	13	2.1161	13	2.0907	13	2.04477	13	2.10525
	14	2.38815	14	2.12127	14	2.0251	14	1.92087	14	2.00585	14	2.43892	14	2.12815	14	2.06057	14	2.03422	14	2.01594	14	2.49449	14	2.17984	14	2.10553	14	2.0588	14	2.0932
	15	2.67929	15	2.21993	15	2.05403	15	1.94413	15	2.00848	15	2.7288	15	2.24648	15	2.09093	15	2.05212	15	2.00836	15	2.79244	15	2.31776	15	2.15753	15	2.08964	15	2.10887
	16	3.03963	16	2.37995	16	2.13076	16	1.94606	16	1.99777	16	3.09409	16	2.40759	16	2.1296	16	2.06808	16	2.00085	16	3.18974	16	2.48691	16	2.17704	16	2.08057	16	2.09493
	17	3.47552	17	2.67873	17	2.18884	17	1.95119	17	1.99881	17	3.5358	17	2.66691	17	2.21861	17	2.08262	17	2.01704	17	3.60397	17	2.78406	17	2.25448	17	2.09954	17	2.11166
	18	3.88784	18	3.0461	18	2.36544	18	1.95377	18	2.01845	18	3.91315	18	3.03737	18	2.3557	18	2.1203	18	2.03306	18	3.98484	18	3.17353	18	2.3958	18	2.14585	18	2.11726
	19	4.25063	19	3.41864	19	2.62761	19	1.97627	19	2.03191	19	4.26468	19	3.42497	19	2.59811	19	2.18786	19	2.05438	19	4.28417	19	3.61079	19	2.64791	19	2.19909	19	2.13133
	20	4.55644	20	3.85305	20	2.95159	20	2.01604	20	2.02647	20	4.56571	20	3.83787	20	2.93001	20	2.33179	20	2.06428	20	4.60443	20	4.03145	20	2.97261	20	2.32177	20	2.15061
	21	4.83237	21	4.1906	21	3.36388	21	2.07098	21	2.07512	21	4.82328	21	4.1647	21	3.30805	21	2.52765	21	2.09768	21	4.87622	21	4.36602	21	3.34154	21	2.52499	21	2.17517
	22	5.11476	22	4.49975	22	3.77146	22	2.20726	22	2.13548	22	5.10223	22	4.46598	22	3.7211	22	2.86319	22	2.17636	22	5.12839	22	4.68417	22	3.78774	22	2.81802	22	2.26023
	23	5.29944	23	4.74296	23	4.11946	23	2.41065	23	2.24611	23	5.31084	23	4.73728	23	4.10816	23	3.24968	23	2.31475	23	5.32671	23	4.97977	23	4.20001	23	3.20436	23	2.38499
	24	5.5066	24	4.98954	24	4.43568	24	2.70015	24	2.45984	24	5.48251	24	4.996	24	4.43091	24	3.68039	24	2.50674	24	5.51236	24	5.2185	24	4.51564	24	3.63601	24	2.61738
	25	5.75055	25	5.20761	25	4.70256	25	3.01177	25	2.7474	25	5.65014	25	5.22345	25	4.68419	25	4.06488	25	2.84893	25	5.70003	25	5.47174	25	4.83655	25	4.01294	25	2.93712
	26	5.86499	26	5.3927	26	4.96196	26	3.35034	26	3.14954	26	5.86707	26	5.43557	26	4.97096	26	4.41305	26	3.22147	26	5.84605	26	5.67635	26	5.06539	26	4.35591	26	3.30898
	27	5.96533	27	5.55494	27	5.15523	27	3.64051	27	3.55198	27	6.02086	27	5.58743	27	5.19177	27	4.70103	27	3.65048	27	6.01015	27	5.8075	27	5.31513	27	4.62869	27	3.68969
	28	6.15607	28	5.7315	28	5.33869	28	3.89815	28	3.87371	28	6.10136	28	5.76477	28	5.41989	28	4.95281	28	4.03295	28	6.1517	28	5.99725	28	5.53168	28	4.89473	28	4.05147
	29	6.26117	29	5.90866	29	5.54903	29	4.17546	29	4.222	29	6.26563	29	5.92187	29	5.61926	29	5.18839	29	4.39956	29	6.25371	29	6.1262	29	5.68999	29	5.12683	29	4.38806
	30	6.36282	30	6.04533	30	5.72953	30	4.36451	30	4.53565	30	6.35035	30	6.06602	30	5.79854	30	5.40162	30	4.63896	30	6.36869	30	6.2556	30	5.88347	30	5.36696	30	4.66714
	31	6.43608	31	6.12821	31	5.86932	31	4.58053	31	4.76112	31	6.43847	31	6.12897	31	5.92173	31	5.61952	31	4.90099	31	6.42022	31	6.38802	31	6.01998	31	5.50785	31	4.87235
	32	6.5143	32	6.25018	32	5.99319	32	4.74926	32	4.98277	32	6.54552	32	6.30904	32	6.08085	32	5.82036	32	5.11955	32	6.50849	32	6.53593	32	6.15829	32	5.71438	32	5.13971
	33	6.56756	33	6.34045	33	6.09974	33	4.86824	33	5.18529	33	6.57271	33	6.41418	33	6.20616	33	5.90727	33	5.36041	33	6.56409	33	6.60985	33	6.29798	33	5.81048	33	5.38584
	34	6.65377	34	6.39289	34	6.24444	34	5.03882	34	5.39323	34	6.64292	34	6.48377	34	6.2993	34	6.06594	34	5.51731	34	6.59144	34	6.63178	34	6.397	34	5.99059	34	5.55675
	35	6.67356	35	6.42355	35	6.33309	35	5.17696	35	5.55048	35	6.68508	35	6.49549	35	6.37545	35	6.22753	35	5.70545	35	6.61102	35	6.68729	35	6.52049	35	6.11258	35	5.69646
	36	6.67243	36	6.55158	36	6.36107	36	5.29573	36	5.69315	36	6.69341	36	6.51435	36	6.46221	36	6.29933	36	5.85281	36	6.60719	36	6.745	36	6.59059	36	6.25044	36	5.8609
	37	6.72132	37	6.57677	37	6.46698	37	5.38751	37	5.82574	37	6.71473	37	6.63986	37	6.52605	37	6.37555	37	5.97532	37	6.68396	37	6.72928	37	6.66064	37	6.27544	37	6.01711
	38	6.80919	38	6.58209	38	6.5333	38	5.48366	38	5.96513	38	6.76776	38	6.6406	38	6.53343	38	6.47432	38	6.09354	38	6.70009	38	6.76841	38	6.72363	38	6.44054	38	6.13035
	39	6.72366	39	6.6224	39	6.56161	39	5.57797	39	6.04144	39	6.77561	39	6.611	39	6.62754	39	6.56779	39	6.21542	39	6.67557	39	6.83764	39	6.79116	39	6.48865	39	6.24683
	40	6.78816	40	6.65762	40	6.5632	40	5.63454	40	6.14685	40	6.7583	40	6.67727	40	6.67923	40	6.61524	40	6.29312	40	6.76315	40	6.8788	40	6.83285	40	6.5402	40	6.32961
	41	6.76596	41	6.68099	41	6.63107	41	5.68291	41	6.21809	41	6.8103	41	6.69186	41	6.71725	41	6.64086	41	6.406	41	6.70975	41	6.85316	41	6.81055	41	6.6097	41	6.40144
	42	6.79096	42	6.68185	42	6.64169	42	5.75065	42	6.30162	42	6.81702	42	6.72681	42	6.68632	42	6.68823	42	6.46312	42	6.75341	42	6.83756	42	6.8707	42	6.66575	42	6.5506
	43	6.77344	43	6.69271	43	6.67164	43	5.81105	43	6.39912	43	6.78239	43	6.71252	43	6.71161	43	6.7478	43	6.52951	43	6.7239	43	6.89198	43	6.92513	43	6.64041	43	6.53215
	44	6.79731	44	6.69623	44	6.68274	44	5.8626	44	6.45963	44	6.76365	44	6.74156	44	6.76227	44	6.72335	44	6.51617	44	6.73215	44	6.856	44	6.91738	44	6.67733	44	6.63165
	45	6.75847	45	6.69233	45	6.67648	45	5.87664	45	6.45826	45	6.75435	45	6.72948	45	6.74006	45	6.79026	45	6.58386	45	6.76697	45	6.8888	45	6.89684	45	6.67733	45	6.66126

## Sheet: ETTch
	ETTchSybr_1pg		ETTchSybr 1:4		ETTchSybr 1:16		ETTchSybr 1:64		ETTchSybr 1:256		ETTchSybr_ 1pg		ETTchSybr 1:4		ETTchSybr 1:16		ETTchSybr 1:64		ETTchSybr 1:256		ETTchSybr_1pg		ETTchSybr 1:4		ETTchSybr 1:16		ETTchSybr 1:64		ETTchSybr 1:256
	Cycles	F1/F3	Cycles	F1/F3	Cycles	F1/F3	Cycles	F1/F3	Cycles	F1/F3	Cycles	F1/F3	Cycles	F1/F3	Cycles	F1/F3	Cycles	F1/F3	Cycles	F1/F3	Cycles	F1/F3	Cycles	F1/F3	Cycles	F1/F3	Cycles	F1/F3	Cycles	F1/F3
	1	1.21487	1	1.16513	1	1.16412	1	1.19003	1	1.1716	1	1.20742	1	1.12151	1	1.24324	1	1.12993	1	1.11496	1	1.12551	1	1.11484	1	1.07787	1	1.08941	1	1.0896
	2	1.20415	2	1.15448	2	1.15539	2	1.16494	2	1.1651	2	1.1931	2	1.11567	2	1.23439	2	1.12226	2	1.11567	2	1.11979	2	1.10869	2	1.07163	2	1.09104	2	1.09759
	3	1.19427	3	1.15198	3	1.17109	3	1.18085	3	1.16543	3	1.20808	3	1.11067	3	1.2406	3	1.1219	3	1.11285	3	1.11996	3	1.11927	3	1.08299	3	1.09271	3	1.09432
	4	1.20764	4	1.16261	4	1.17413	4	1.17419	4	1.16986	4	1.21499	4	1.13396	4	1.24491	4	1.13883	4	1.12372	4	1.13222	4	1.11612	4	1.08138	4	1.09681	4	1.10383
	5	1.19702	5	1.15233	5	1.14806	5	1.16433	5	1.14058	5	1.18267	5	1.10124	5	1.21805	5	1.1091	5	1.09222	5	1.10336	5	1.08862	5	1.05525	5	1.06493	5	1.06469
	6	1.19133	6	1.14557	6	1.14911	6	1.16442	6	1.15196	6	1.1935	6	1.10543	6	1.21876	6	1.12799	6	1.09739	6	1.1134	6	1.11216	6	1.0604	6	1.07614	6	1.08483
	7	1.20733	7	1.1566	7	1.15261	7	1.16522	7	1.16567	7	1.2001	7	1.11014	7	1.24057	7	1.12677	7	1.10888	7	1.12463	7	1.11959	7	1.07522	7	1.0975	7	1.08578
	8	1.21183	8	1.15126	8	1.15538	8	1.16586	8	1.1599	8	1.20885	8	1.11082	8	1.22929	8	1.11795	8	1.10368	8	1.12108	8	1.10012	8	1.05847	8	1.07732	8	1.07523
	9	1.22792	9	1.1651	9	1.15846	9	1.17193	9	1.1724	9	1.22695	9	1.10426	9	1.23079	9	1.12	9	1.10661	9	1.1496	9	1.11483	9	1.06518	9	1.07296	9	1.08349
	10	1.24708	10	1.15968	10	1.1591	10	1.15983	10	1.15551	10	1.2542	10	1.1204	10	1.23138	10	1.12602	10	1.11273	10	1.1987	10	1.12501	10	1.07223	10	1.07908	10	1.08982
	11	1.30264	11	1.19268	11	1.1801	11	1.18132	11	1.17813	11	1.326	11	1.13337	11	1.2442	11	1.13266	11	1.11467	11	1.28089	11	1.14689	11	1.0844	11	1.0859	11	1.09942
	12	1.42458	12	1.24431	12	1.21673	12	1.21074	12	1.19648	12	1.44772	12	1.17429	12	1.28091	12	1.16275	12	1.14509	12	1.4482	12	1.19926	12	1.1052	12	1.1128	12	1.10888
	13	1.52996	13	1.24526	13	1.18091	13	1.18403	13	1.1663	13	1.60393	13	1.16242	13	1.26026	13	1.13005	13	1.10667	13	1.65475	13	1.22756	13	1.09531	13	1.07613	13	1.07088
	14	1.82011	14	1.33843	14	1.21253	14	1.17862	14	1.15727	14	1.92205	14	1.2022	14	1.28339	14	1.1441	14	1.10986	14	2.13602	14	1.3481	14	1.13281	14	1.09636	14	1.09285
	15	2.32626	15	1.48917	15	1.24602	15	1.18728	15	1.16733	15	2.55061	15	1.28164	15	1.32985	15	1.15444	15	1.10518	15	2.93744	15	1.53532	15	1.18377	15	1.11505	15	1.08812
	16	3.22179	16	1.78649	16	1.33821	16	1.2184	16	1.1906	16	3.61467	16	1.44733	16	1.4585	16	1.18426	16	1.13084	16	4.29178	16	1.93441	16	1.29357	16	1.13481	16	1.09472
	17	4.58249	17	2.29667	17	1.48205	17	1.26183	17	1.19026	17	5.20091	17	1.71403	17	1.64845	17	1.22492	17	1.12923	17	6.12351	17	2.57549	17	1.48072	17	1.18867	17	1.10725
	18	6.60149	18	3.21182	18	1.75247	18	1.31272	18	1.18672	18	7.29071	18	2.19244	18	1.98701	18	1.27817	18	1.14398	18	8.28385	18	3.63786	18	1.82941	18	1.27249	18	1.12501
	19	8.8137	19	4.62695	19	2.28973	19	1.47857	19	1.23638	19	9.55711	19	3.07516	19	2.63823	19	1.43217	19	1.18881	19	10.3561	19	5.27683	19	2.4665	19	1.42844	19	1.1526
	20	10.8586	20	6.6555	20	3.20697	20	1.76446	20	1.31969	20	11.392	20	4.50854	20	3.76854	20	1.73707	20	1.29112	20	11.7654	20	7.41204	20	3.52872	20	1.7335	20	1.24202
	21	12.1884	21	8.86435	21	4.62454	21	2.27562	21	1.45912	21	12.5631	21	6.4756	21	5.43519	21	2.25187	21	1.43402	21	12.6062	21	9.54487	21	5.15293	21	2.29285	21	1.38424
	22	12.8471	22	10.7221	22	6.59904	22	3.11044	22	1.68557	22	13.0668	22	8.63548	22	7.47174	22	3.08978	22	1.70873	22	12.9739	22	11.2082	22	7.18354	22	3.21263	22	1.63181
	23	13.2651	23	11.9594	23	8.82018	23	4.51937	23	2.13742	23	13.36	23	10.5395	23	9.54875	23	4.4784	23	2.20545	23	13.1942	23	12.1733	23	9.38553	23	4.67956	23	2.11304
	24	13.505	24	12.5906	24	10.7355	24	6.43128	24	2.91145	24	13.6212	24	11.8141	24	11.0323	24	6.38127	24	3.06746	24	13.3217	24	12.7199	24	11.0629	24	6.65449	24	2.89954
	25	13.6804	25	12.9839	25	12.0498	25	8.72144	25	4.238	25	13.8731	25	12.5175	25	12.0102	25	8.63736	25	4.45726	25	13.4837	25	12.8954	25	12.0603	25	8.80718	25	4.17418
	26	13.9176	26	13.2523	26	12.7228	26	10.6875	26	6.05474	26	13.9752	26	12.9309	26	12.4896	26	10.6241	26	6.41759	26	13.5837	26	13.1142	26	12.6112	26	10.6608	26	6.04863
	27	13.9533	27	13.3894	27	13.0205	27	11.9842	27	8.27095	27	14.0612	27	13.0797	27	12.8119	27	11.915	27	8.52635	27	13.5555	27	13.2356	27	12.8972	27	11.8206	27	8.18749
	28	13.9086	28	13.4338	28	13.2495	28	12.6862	28	10.2637	28	13.9414	28	13.284	28	12.8893	28	12.6034	28	10.4721	28	13.6311	28	13.3731	28	13.0548	28	12.4292	28	10.1207
	29	13.9707	29	13.501	29	13.39	29	13.0486	29	11.7673	29	14.0304	29	13.335	29	13.0869	29	12.8955	29	11.7481	29	13.624	29	13.4308	29	13.2716	29	12.7396	29	11.5596
	30	13.9887	30	13.5633	30	13.4766	30	13.2281	30	12.591	30	14.067	30	13.4407	30	13.1534	30	13.2266	30	12.4479	30	13.713	30	13.5098	30	13.293	30	12.9493	30	12.2499
	31	14.0853	31	13.6159	31	13.6393	31	13.5055	31	13.0458	31	14.101	31	13.4369	31	13.2654	31	13.3181	31	12.7631	31	13.621	31	13.5301	31	13.4018	31	13.0495	31	12.5378
	32	14.068	32	13.6557	32	13.6496	32	13.4991	32	13.2437	32	14.0748	32	13.4855	32	13.2684	32	13.4544	32	13.0371	32	13.7	32	13.5949	32	13.4256	32	13.22	32	12.8817
	33	14.1419	33	13.7164	33	13.745	33	13.7056	33	13.5203	33	14.1874	33	13.5883	33	13.3608	33	13.6228	33	13.1804	33	13.7205	33	13.5949	33	13.5412	33	13.3118	33	12.9894
	34	14.1705	34	13.6971	34	13.6997	34	13.671	34	13.5249	34	14.0302	34	13.5542	34	13.2831	34	13.6768	34	13.294	34	13.7438	34	13.6102	34	13.5036	34	13.4067	34	13.1978
	35	14.1062	35	13.6842	35	13.7315	35	13.686	35	13.6057	35	14.1566	35	13.582	35	13.3337	35	13.6255	35	13.3629	35	13.7055	35	13.5672	35	13.487	35	13.387	35	13.2753
	36	14.1203	36	13.7941	36	13.7895	36	13.7319	36	13.6856	36	14.1014	36	13.602	36	13.3557	36	13.6975	36	13.4205	36	13.7273	36	13.6496	36	13.5327	36	13.4187	36	13.2986
	37	14.1632	37	13.7916	37	13.8004	37	13.8488	37	13.7027	37	14.0497	37	13.6013	37	13.4304	37	13.6569	37	13.4529	37	13.7318	37	13.6822	37	13.5695	37	13.4399	37	13.3601
	38	13.9873	38	13.6679	38	13.7111	38	13.773	38	13.6388	38	13.9763	38	13.5256	38	13.303	38	13.6779	38	13.4793	38	13.6655	38	13.5896	38	13.4953	38	13.3437	38	13.3767
	39	14.0614	39	13.583	39	13.7614	39	13.8146	39	13.7024	39	14.0137	39	13.5247	39	13.3621	39	13.6396	39	13.4304	39	13.5537	39	13.5432	39	13.5161	39	13.3579	39	13.2352
	40	13.9926	40	13.6873	40	13.735	40	13.764	40	13.7187	40	14.0171	40	13.5059	40	13.3715	40	13.7005	40	13.5542	40	13.6211	40	13.5407	40	13.4604	40	13.4408	40	13.3719
	41	13.9996	41	13.6658	41	13.6617	41	13.7847	41	13.7806	41	14.0302	41	13.4798	41	13.2796	41	13.6714	41	13.511	41	13.5902	41	13.5366	41	13.4657	41	13.4432	41	13.3977
	42	13.9551	42	13.624	42	13.6967	42	13.7526	42	13.7249	42	13.9213	42	13.4737	42	13.2146	42	13.656	42	13.5173	42	13.5602	42	13.5075	42	13.4703	42	13.406	42	13.3975
	43	13.9028	43	13.555	43	13.6363	43	13.7092	43	13.6957	43	13.8895	43	13.3981	43	13.2612	43	13.5902	43	13.4611	43	13.4655	43	13.4575	43	13.4492	43	13.3705	43	13.3433
	44	13.9102	44	13.602	44	13.7155	44	13.7749	44	13.6396	44	13.93	44	13.4328	44	13.2411	44	13.6351	44	13.4757	44	13.5123	44	13.4398	44	13.3643	44	13.3902	44	13.4214
	45	13.8592	45	13.5668	45	13.6426	45	13.726	45	13.6813	45	13.839	45	13.4182	45	13.2724	45	13.5687	45	13.4167	45	13.4864	45	13.417	45	13.3981	45	13.3749	45	13.4041

## Sheet: GAPDHh
	GAPDhSybr unverd.		GAPDhSybr 1:4		GAPDhSybr 1:16		GAPDhSybr 1:64		GAPDhSybr 1:256		GAPDhSybr unverd.		GAPDhSybr 1:4		GAPDhSybr 1:16		GAPDhSybr 1:64		GAPDhSybr 1:256		GAPDhSybr unverd.		GAPDhSybr 1:4		GAPDhSybr 1:16		GAPDhSybr 1:64		GAPDhSybr 1:256
	Cycles	F1	Cycles	F1	Cycles	F1	Cycles	F1	Cycles	F1	Cycles	F1	Cycles	F1	Cycles	F1	Cycles	F1	Cycles	F1	Cycles	F1	Cycles	F1	Cycles	F1	Cycles	F1	Cycles	F1
	1	0.916984	1	0.32436	1	0.235489	1	0.203469	1	0.203008	1	0.989685	1	0.349847	1	0.225146	1	0.204081	1	0.208369	1	1.01801	1	0.346417	1	0.226065	1	0.200175	1	0.195959
	2	1.51258	2	0.495607	2	0.269654	2	0.212814	2	0.207604	2	1.57059	2	0.536516	2	0.260309	2	0.212814	2	0.210361	2	1.56175	2	0.522517	2	0.255867	2	0.208523	2	0.197339
	3	1.63311	3	0.57464	3	0.296926	3	0.216566	3	0.207067	3	1.70434	3	0.630513	3	0.28337	3	0.21741	3	0.211741	3	1.69399	3	0.607241	3	0.279003	3	0.212431	3	0.198105
	4	1.66828	4	0.601667	4	0.31037	4	0.222542	4	0.208294	4	1.7424	4	0.662576	4	0.295435	4	0.220858	4	0.21289	4	1.74515	4	0.634315	4	0.290955	4	0.217335	4	0.200097
	5	1.65852	5	0.599735	5	0.312328	5	0.221394	5	0.208447	5	1.73964	5	0.668508	5	0.296926	5	0.220933	5	0.212124	5	1.75432	5	0.645236	5	0.297157	5	0.21672	5	0.199406
	6	1.67479	6	0.612612	6	0.316233	6	0.224842	6	0.21128	6	1.75509	6	0.676346	6	0.301524	6	0.224227	6	0.213962	6	1.77073	6	0.648805	6	0.300263	6	0.219327	6	0.200404
	7	1.68391	7	0.610679	7	0.317612	7	0.226144	7	0.209059	7	1.74791	7	0.67231	7	0.302215	7	0.224763	7	0.212199	7	1.76059	7	0.649039	7	0.300263	7	0.219327	7	0.202013
	8	1.68978	8	0.613033	8	0.318878	8	0.226602	8	0.210897	8	1.75012	8	0.676823	8	0.303133	8	0.226526	8	0.210361	8	1.77314	8	0.652841	8	0.303364	8	0.221087	8	0.200479
	9	1.68458	9	0.608747	9	0.318991	9	0.225915	9	0.210822	9	1.74075	9	0.67516	9	0.304512	9	0.226834	9	0.208676	9	1.76638	9	0.654028	9	0.304855	9	0.220782	9	0.203315
	10	1.69239	10	0.613894	10	0.319221	10	0.226987	10	0.21128	10	1.74845	10	0.673263	10	0.305203	10	0.226755	10	0.207375	10	1.77363	10	0.652121	10	0.303246	10	0.220704	10	0.205229
	11	1.69498	11	0.616037	11	0.320257	11	0.226526	11	0.210668	11	1.75012	11	0.67374	11	0.303707	11	0.225761	11	0.206073	11	1.76156	11	0.653551	11	0.305203	11	0.221623	11	0.203008
	12	1.69498	12	0.621404	12	0.319565	12	0.227216	12	0.210057	12	1.75232	12	0.67516	12	0.302328	12	0.226373	12	0.206531	12	1.77555	12	0.653784	12	0.304168	12	0.222084	12	0.204081
	13	1.69108	13	0.613033	13	0.320139	13	0.226297	13	0.211512	13	1.75232	13	0.678009	13	0.305086	13	0.226909	13	0.205844	13	1.77722	13	0.656167	13	0.306582	13	0.22285	13	0.204617
	14	1.68522	14	0.613464	14	0.319452	14	0.228289	14	0.211895	14	1.75012	14	0.679672	14	0.305316	14	0.227216	14	0.207604	14	1.78586	14	0.661146	14	0.306465	14	0.223844	14	0.206226
	15	1.71322	15	0.622256	15	0.322896	15	0.22913	15	0.213504	15	1.77549	15	0.687744	15	0.309683	15	0.228136	15	0.20883	15	1.79954	15	0.667798	15	0.308417	15	0.224613	15	0.205461
	16	1.72884	16	0.626121	16	0.326002	16	0.231658	16	0.214041	16	1.781	16	0.68751	16	0.311292	16	0.22982	16	0.208369	16	1.81178	16	0.669461	16	0.309914	16	0.225682	16	0.20814
	17	1.71647	17	0.618831	17	0.326576	17	0.229895	17	0.214424	17	1.78432	17	0.69036	17	0.309914	17	0.229362	17	0.209596	17	1.81826	17	0.670647	17	0.310949	17	0.224763	17	0.205844
	18	1.72884	18	0.627412	18	0.323932	18	0.230432	18	0.212199	18	1.79313	18	0.689407	18	0.309796	18	0.228826	18	0.209674	18	1.82617	18	0.668508	18	0.309109	18	0.224842	18	0.207682
	19	1.76076	19	0.635133	19	0.328411	19	0.229591	19	0.21289	19	1.83175	19	0.70485	19	0.313937	19	0.2312	19	0.208984	19	1.86433	19	0.688697	19	0.314737	19	0.226755	19	0.207604
	20	1.82782	20	0.667308	20	0.337493	20	0.23457	20	0.216337	20	1.90622	20	0.73382	20	0.321748	20	0.23365	20	0.211895	20	1.94642	20	0.711025	20	0.321287	20	0.230049	20	0.209442
	21	1.92744	21	0.699263	21	0.349097	21	0.235414	21	0.21496	21	2.01156	21	0.778944	21	0.330021	21	0.234723	21	0.211588	21	2.05588	21	0.754952	21	0.332204	21	0.232195	21	0.208294
	22	2.12605	22	0.772835	22	0.372192	22	0.241694	22	0.217256	22	2.23384	22	0.867518	22	0.351972	22	0.240546	22	0.213504	22	2.28199	22	0.838791	22	0.353233	22	0.235872	22	0.210057
	23	2.50622	23	0.926638	23	0.421836	23	0.253721	23	0.222235	23	2.63427	23	1.05153	23	0.399541	23	0.252956	23	0.218558	23	2.68635	23	1.01595	23	0.403451	23	0.24698	23	0.21289
	24	3.02673	24	1.19014	24	0.503416	24	0.273027	24	0.226144	24	3.14855	24	1.35477	24	0.475776	24	0.272798	24	0.222159	24	3.20479	24	1.30137	24	0.48218	24	0.264218	24	0.216798
	25	3.6156	25	1.62547	25	0.663613	25	0.307613	25	0.234112	25	3.75169	25	1.87541	25	0.621894	25	0.309683	25	0.233497	25	3.78915	25	1.80194	25	0.640858	25	0.297618	25	0.222467
	26	4.17017	26	2.32808	26	0.957574	26	0.377594	26	0.251729	26	4.2816	26	2.66222	26	0.898206	26	0.381848	26	0.254104	26	4.31407	26	2.53675	26	0.924749	26	0.364955	26	0.240009
	27	4.5312	27	3.11514	27	1.47191	27	0.507122	27	0.282886	27	4.63905	27	3.56288	27	1.36975	27	0.513693	27	0.291068	27	4.6341	27	3.40364	27	1.41988	27	0.48403	27	0.264447
	28	4.76843	28	3.92958	28	2.30132	28	0.760686	28	0.345893	28	4.89221	28	4.37261	28	2.14433	28	0.772819	28	0.36886	28	4.90085	28	4.18465	28	2.1961	28	0.71467	28	0.318299
	29	4.89068	29	4.40621	29	3.30521	29	1.19445	29	0.459641	29	4.99085	29	4.87341	29	3.06617	29	1.20796	29	0.502906	29	4.96545	29	4.64688	29	3.1104	29	1.10886	29	0.411954
	30	4.9693	30	4.66322	30	4.22422	30	1.91257	30	0.676038	30	5.06907	30	5.16362	30	3.9345	30	1.92823	30	0.761442	30	5.07539	30	4.93529	30	3.96947	30	1.77054	30	0.592397
	31	5.02319	31	4.80222	31	4.85632	31	2.8399	31	1.06356	31	5.10444	31	5.3087	31	4.55136	31	2.87495	31	1.21471	31	5.09154	31	5.09638	31	4.56757	31	2.65451	31	0.923238
	32	5.06247	32	4.90568	32	5.18348	32	3.76346	32	1.71883	32	5.13607	32	5.41312	32	4.89559	32	3.81342	32	1.9316	32	5.14006	32	5.17246	32	4.87691	32	3.56992	32	1.47022
	33	5.1294	33	4.98167	33	5.41526	33	4.44772	33	2.6881	33	5.20864	33	5.50514	33	5.08627	33	4.53515	33	2.92672	33	5.18043	33	5.26268	33	5.08627	33	4.27167	33	2.28709
	34	5.18621	34	5.10445	34	5.55733	34	4.86566	34	3.72842	34	5.22359	34	5.54761	34	5.19091	34	4.93111	34	3.8621	34	5.20631	34	5.26797	34	5.16664	34	4.68999	34	3.21031
	35	5.13524	35	5.03495	35	5.57976	35	4.9853	35	4.47859	35	5.21612	35	5.56174	35	5.23209	35	5.09186	35	4.53265	35	5.18043	35	5.31399	35	5.25827	35	4.90309	35	3.98947
	36	5.14395	36	5.10769	36	5.63021	36	5.13296	36	4.97774	36	5.21612	36	5.59007	36	5.29746	36	5.23768	36	4.9367	36	5.24351	36	5.34406	36	5.31805	36	5.05259	36	4.51639
	37	5.14544	37	5.14489	37	5.69006	37	5.19466	37	5.23778	37	5.21985	37	5.60949	37	5.33114	37	5.31246	37	5.14605	37	5.2273	37	5.37594	37	5.34982	37	5.12929	37	4.77411
	38	5.17888	38	5.16912	38	5.72558	38	5.28812	38	5.39556	38	5.22915	38	5.63428	38	5.37416	38	5.36107	38	5.25077	38	5.23054	38	5.37239	38	5.36291	38	5.17598	38	4.89375
	39	5.14395	39	5.09313	39	5.73492	39	5.28628	39	5.47649	39	5.20864	39	5.61486	39	5.38533	39	5.40776	39	5.34423	39	5.2079	39	5.39543	39	5.39092	39	5.19657	39	4.98155
	40	5.13232	40	5.10445	40	5.69006	40	5.30496	40	5.50557	40	5.18257	40	5.60065	40	5.39092	40	5.42269	40	5.36291	40	5.2128	40	5.37594	40	5.40217	40	5.2601	40	5.06759
	41	5.11778	41	5.06566	41	5.70499	41	5.28253	41	5.55955	41	5.18631	41	5.59891	41	5.37783	41	5.44519	41	5.4171	41	5.19016	41	5.37065	41	5.40776	41	5.26194	41	5.09561
	42	5.17452	42	5.16428	42	5.7536	42	5.37416	42	5.64881	42	5.23098	42	5.6237	42	5.4246	42	5.49372	42	5.46762	42	5.22088	42	5.38123	42	5.41151	42	5.3218	42	5.15914
	43	5.13817	43	5.0883	43	5.72558	43	5.30312	43	5.63011	43	5.19934	43	5.59717	43	5.36849	43	5.44703	43	5.45637	43	5.16104	43	5.33348	43	5.38908	43	5.29378	43	5.15539
	44	5.1207	44	5.14165	44	5.72742	44	5.35173	44	5.66123	44	5.21421	44	5.60601	44	5.37224	44	5.44703	44	5.4713	44	5.18527	44	5.32109	44	5.36474	44	5.30496	44	5.204
	45	5.10902	45	5.09962	45	5.73301	45	5.31621	45	5.65919	45	5.20125	45	5.61659	45	5.38533	45	5.46946	45	5.49564	45	5.19658	45	5.36355	45	5.40592	45	5.32555	45	5.23576
